# Supplementary material for: Assessing the Anti-Inflammatory Activity of the Anxiolytic Drug Buspirone Using CRISPR-Cas9 Gene Editing in LPS-Stimulated BV-2 Microglial Cells
Source: Cells. 2021 May 25;10(6):1312. doi: 10.3390/cells10061312 (PMC8229595; doi:10.3390/cells10061312)
Supplement: Supplementary file 1 [file cells-10-01312-s001.zip]

Archive with 4 entries (4 files):
- Supplementary Figure S1A-C (plasmid and gRNA design).tif
- Supplementary Figure S2A-C (Single-cell sorting of GFP positive KO cell lines).tif
- Supplementary Figure S3.tif
- Supplementary Figure S4.tif
